# Supplementary material for: Seasonal Dynamics in the Chemistry and Structure of the Fat Bodies of Bumblebee Queens
Source: PLoS One. 2015 Nov 11;10(11):e0142261. doi: 10.1371/journal.pone.0142261 (PMC4641598; doi:10.1371/journal.pone.0142261)
Supplement: S1 Dataset — (XLSX) [file pone.0142261.s001.xlsx]

## Sheet: PL_analyses
	fat body - overwintering								fat body - preoverwintering								muscle - preoverwintering								muscle - overwintering
raw data	BtOT1	BtOT2	BtOT3	BtOT4	BtOT5				BtPT1	BtPT2	BtPT3	BtPT4	BtPT5				BtPM1	BtPM2	BtPM3	BtPM4	BtPM5				BtOM1	BtOM2	BtOM3	BtOM4	BtOM5
Lyso PE 18:3	17.4394	109.758	252.562	45.7941	14.455				107.669	77.605	11.0529	137.467	29.2721				575.79	1623.61	1364.78	739.924	391.17				9700.54	16647.8	12572.7	3312.75	9810.84
Lyso PE 18:2	81.3022	21.8791	37.8876	66.7558	36.8275				114.998	31.9099	71.9423	0	22.8184				304.027	510.959	400.372	375.689	181.605				4928.87	8859.38	7081.13	1703.22	5354.17
Lyso PE 18:1	43.6866	1697.02	1578.75	559.419	224.836				719.559	647.91	103.377	564.729	1542.96				3839.55	11011.3	6898.32	4261.11	2903.25				0	71448.6	54185.7	11797.9	42812.8
Lyso PC 16:0	0	735.923	755.279	196.803	52.6912				89.7778	193.142	54.0753	370.402	1441.89				397.755	2694.72	997.851	902.934	815.923				5065.58	7704.96	7970.69	1342.56	6562.3
Lyso PC 18:2	10.409	435.381	561.987	242.208	77.381				92.549	196.585	37.7067	84.0204	265.611				531.514	1608.62	1001.04	450.033	361.733				8468.36	23151.7	22875.4	3793.78	15224.4
Lyso PC 18:1	223.274	4487	5362.69	1670.65	675.47				521.149	736.962	141.339	1573.8	5012.21				8541.14	22243.6	14793.8	9135.19	5420.93				53121.8	67639.1	62832.4	8243.21	39888.4
PE 16:1/16:1	20.423	0	31.4616	9.54412	0				35.3732	151.027	0	0	20.0608				0	158.101	261.561	211.08	0				467.628	456.327	457.083	0	362.146
PE 16:0/16:1	0	78.1621	253.317	0	117.36				194.667	440.75	0	344.541	99.553				1255.55	2425.66	2714.28	4021.21	1454.39				2073.79	3244.93	1837.59	449.305	1822.31
PE 16:1/18:2	17.3979	17.5831	101.216	22.3625	14.0603				99.4182	33.1269	9.76325	26.135	57.9576				3881.7	7461.35	7939.06	3285.07	3010.01				23382.6	34901.8	27742.8	5196.71	24694.2
PE 16:0/18:3	0	4.87203	11.3501	0	0				6.64867	32.3852	0	6.37937	0				457.61	535.348	317.543	421.744	523.973				2179.2	749.207	4197.26	2170	4409.62
PE 16:1/18:1	125.803	149.558	665.728	0	126.978				745.483	1753.74	88.8164	1152.14	427.973				10510.7	23931.1	23632.4	32192.3	10022.8				18216.2	28161.8	31834.8	641.03	27857.2
PE 16:0/18:1	345.33	1187.24	2571.32	268.224	843.625				921.87	3818.55	645.783	3507.6	1146.74				19110.6	39806.5	37881.9	41917.3	15276.4				18062.7	49966.1	43697.4	5055.63	34051
PE 17:0/18:3	320.539	706.946	973.314	115.789	241.313				676.675	2264.57	253.801	1396.81	295.75				80503.5	107852	125740	141527	76143				117623	152993	115044	29918.8	109806
PC 16:1/16:1	7.03513	116.759	158.495	0	55.9631				149.211	841.732	91.4698	474.667	148.729				2591.7	5425.05	7072.29	12152.2	2517.34				0	5593.72	4699.78	712.027	4196.2
PE 17:0/18:2	104.604	219.692	48.9203	0	100.12				0	593.158	0	290.351	286.004				13910.1	23350.5	27050.2	30509	9668.55				8611.67	39628	30932.1	4671.85	28908.1
PE 17:1/18:1	61.8981	108.494	199.854	0	252.566				66.7942	693.813	126.942	1036.77	227.171				4685.85	16316	16347.5	23720	9426.16				6330.55	14519	10812.6	521.947	9145.43
PE 17:0/18:1	43.5531	50.1965	229.608	52.9548	46.7232				95.404	1228.64	0	758.276	259.909				19819.5	33248.3	31749.9	39702.5	18667.7				19690.1	10718.6	11538.6	1651.32	10807.2
PE 18:3/18:3	0	0	0	0	13.2237				57.7439	207.931	24.841	29.7182	7.58852				9898.98	15584.7	12003.2	18000.8	5907.7				31712.5	24975.3	19957.3	2708.52	21442.3
PE 18:3/18:2	0	0	0	0	16.6653				77.6828	54.827	0	53.3133	0				7285.87	8610.32	9964.53	12429.2	3421.13				20333.3	35396.9	17876.6	3306.89	26415.5
PE 18:3/18:1	244.229	670.206	1503.37	143.581	393.802				1925.75	3474.29	369.294	1602.08	578.952				307488	335140	410103	520758	224982				252308	307109	260975	74649.6	290023
PE 18:2/18:1	70.5624	75.5269	373.331	53.5406	149.836				131.255	2474.66	69.174	234.048	71.9685				83607.7	105888	117233	162849	49577.9				140242	192256	173384	36695.5	108009
PE 18:3/18:0	66.784	396.98	870.474	35.6587	79.8144				190.23	2872.34	176.702	717.185	118.819				41047.5	47149.2	52406.7	56635.8	14139.7				44632.4	131435	102407	12794.7	34379.1
PE 18:1/18:1	1125.8	2645.39	24109.8	795.608	2888.88				8684.18	43421	2803.37	31183.4	5902.23				502895	498526	560884	671621	603348				334139	409000	413104	187522	398035
PE 18:2/18:0	36.6318	356.055	523.231	9.74969	110.626				62.3303	0	19.6355	311.482	22.3922				0	0	0	0	5190.56				1135.81	0	0	2150.91	0
PE 18:1/18:0	307.02	1166.38	2337.21	197.388	647.679				889.796	5977.57	833.169	5498.22	1334.16				88821.8	126649	127285	135812	43449.7				112359	93818.2	86916	8740.27	66549.5
PC 16:1/18:3	8.56586	35.4015	126.651	5.06583	0				132.194	671.499	0	146.658	25.8726				32254	53162	57967.3	75202.3	21448				2500.78	84138.7	61287.8	5373.39	66180.9
PC 16:0/18:3	0	8.70204	44.4987	0	0				28.2479	40.7756	0	58.4535	107.378				100116	45077.1	82952.1	89554.4	58218				75077.8	25824.9	18687.7	32820.3	14251.2
PC 16:1/18:1//PC 16:0/18:2	524.063	1820.02	3278.5	270.733	857.64				2756.07	19540.8	1538.73	10244.8	2788.92				60241.1	114263	127086	175246	64378.2				2040.31	156635	87378.1	6592.54	79228.9
PC 16:0/18:1	822.419	3332.19	7426.46	492.769	1994.72				3589.42	25778.4	1792.91	20655	5242.78				287870	404672	421651	536150	261030				0	278261	237271	32044.5	275284
PC 18:3/18:3	0	30.7401	300.619	16.2047	27.7794				908.698	1402.3	45.0435	256.404	48.8544				74962.2	111809	105167	140754	28834.4				5179.82	47663	247576	51161.4	253132
PC 18:2/18:3	44.4367	47.8923	646.693	24.2972	53.2295				329.041	1354.8	0	92.3736	47.4135				36446.3	53387	51189.8	61489.6	16498.1				185675	224212	255274	55027.6	244427
PC 18:1/18:3	485.31	2193.25	9198.22	303.84	1002.99				4151.2	20932.6	938.035	9791.13	1671.35				489297	472611	517920	620491	377874				0	537566	551803	180885	523442
PC 18:1/18:2	731.557	4638.02	11157.1	350.21	1012.59				1781.14	8309.3	578.315	6131.85	1416.4				144369	207986	198859	234484	99243.7				115748	510107	402850	89339.8	388340
PC 18:0/18:3	36.1067	183.529	1516.2	337.097	227.418				188.91	1425.52	43.8186	164.01	104.397				31839.1	56958.2	56380.6	71948.1	16845.4				7008.32	68755.4	157159	18438.9	116945
PC 18:1/18:1	4298.03	30188.8	76802.7	3119.39	11148				14429.6	100749	6865.91	83719.9	22552				544854	741166	800240	955262	569524				902163	818680	671069	110335	640303
PC 18:0/18:1	555.863	1656.59	2770.33	233.434	856.829				1037.42	5522.61	460.445	3682.84	779.722				43582.2	104568	79344.8	90256	37039.3				326230	81631.3	63382	10280.1	56303.6
PS 18:2/18:2	10.4024	43.9721	44.6446	15.7819	20.2512				26.849	42.9778	25.8438	46.5924	10.8231				1179.59	3362.36	1659.32	4731.29	676.548				0	2830.02	2336.69	797.569	775.595
PS 18:0/18:3	0	0	410.861	19.2004	17.094				0	598.341	117.79	342.113	160.404				2544.72	4432.85	4791.98	5508.3	0				0	4630.38	5253.83	1439.37	3780.13
PS 18:1/18:1	232.618	608.925	982.911	110.969	421.329				285.105	1700.05	231.099	1672.02	648.599				11382.9	22595.1	27243.6	39363.9	11854.6				12480.1	10055.9	10367.4	2778.58	10328.6
PS 18:0/18:1	25.9828	38.6687	123.911	19.5654	125.295				68.7364	213.563	150.606	258.897	88.3878				4679.16	7039.15	12841.4	14934.3	2172.99				2589.12	6643.34	6700	536.788	4688.29
suma	11049.1	60263.7	158341	9804.58	24946.1				46368.8	260501	18720.8	188617	55014.1				3.07758e+06	3.84084e+06	4.14134e+06	5.039e+06	2.67244e+06				2.87148e+06	4.58801e+06	4.30333e+06	1.0076e+06	3.99797e+06
%	fat body - overwintering								fat body - preoverwintering								muscle - preoverwintering								muscle - overwintering
raw data	BtOT1	BtOT2	BtOT3	BtOT4	BtOT5	avrg	sd		BtPT1	BtPT2	BtPT3	BtPT4	BtPT5	avrg	sd		BtPM1	BtPM2	BtPM3	BtPM4	BtPM5	avrg	sd		BtOM1	BtOM2	BtOM3	BtOM4	BtOM5	avrg	sd
Lyso PE 18:3	0.157836	0.182129	0.159505	0.467068	0.0579449	0.204896	0.154209		0.232201	0.0297906	0.0590409	0.0728819	0.0532084	0.0894245	0.0813168		0.0187092	0.0422721	0.0329552	0.0146839	0.0146372	0.0246515	0.0123934		0.337824	0.362854	0.292163	0.328776	0.245395	0.313403	0.045701
Lyso PE 18:2	0.735828	0.0363057	0.0239278	0.680863	0.147629	0.324911	0.35386		0.248008	0.0122494	0.384291	0	0.0414775	0.137205	0.170976		0.00987879	0.0133033	0.00966771	0.00745562	0.00679547	0.00942018	0.00255436		0.171649	0.193099	0.16455	0.169037	0.133922	0.166451	0.0212458
Lyso PE 18:1	0.395387	2.81599	0.997054	5.70569	0.90129	2.16308	2.18248		1.55182	0.248717	0.552205	0.299406	2.80466	1.09136	1.09263		0.124759	0.28669	0.166572	0.0845625	0.108637	0.154244	0.0798417		0	1.55729	1.25916	1.17089	1.07086	1.01164	0.593987
Lyso PC 16:0	0	1.22117	0.476994	2.00726	0.211221	0.783329	0.825297		0.193617	0.0741424	0.288851	0.196379	2.62094	0.674786	1.0906		0.0129243	0.0701597	0.0240949	0.0179189	0.0305311	0.0311258	0.0227989		0.17641	0.167937	0.185221	0.133243	0.164141	0.165391	0.0197242
Lyso PC 18:2	0.0942071	0.72246	0.354921	2.47036	0.310193	0.790428	0.965893		0.199593	0.0754642	0.201416	0.0445456	0.482805	0.200765	0.172955		0.0172705	0.0418821	0.024172	0.008931	0.0135357	0.0211583	0.0128577		0.294913	0.504613	0.531574	0.376516	0.380802	0.417684	0.0983049
Lyso PC 18:1	2.02075	7.44562	3.38679	17.0395	2.70772	6.52007	6.2472		1.12392	0.282901	0.754986	0.834391	9.11079	2.4214	3.75167		0.277528	0.579135	0.357224	0.18129	0.202846	0.319604	0.160706		1.84998	1.47426	1.46009	0.818102	0.997716	1.32003	0.412331
PE 16:1/16:1	0.184839	0	0.0198694	0.0973434	0	0.0604104	0.0802947		0.0762865	0.0579754	0	0	0.0364648	0.0341453	0.0342087		0	0.00411632	0.00631587	0.00418893	0	0.00292422	0.00281185		0.0162853	0.00994609	0.0106216	0	0.00905824	0.00918225	0.00586169
PE 16:0/16:1	0	0.1297	0.159982	0	0.470454	0.152027	0.192472		0.419822	0.169193	0	0.182668	0.180959	0.190528	0.14957		0.0407967	0.0631545	0.0655411	0.0798017	0.0544219	0.0607432	0.0144038		0.0722203	0.0707263	0.0427016	0.0445915	0.0455808	0.0551641	0.0149334
PE 16:1/18:2	0.15746	0.0291769	0.0639229	0.228082	0.0563629	0.107001	0.0831916		0.214407	0.0127166	0.0521519	0.0138561	0.105351	0.0796965	0.0842394		0.126128	0.194264	0.191703	0.0651928	0.112632	0.137984	0.0550794		0.814305	0.760718	0.644683	0.515751	0.617667	0.670625	0.118558
PE 16:0/18:3	0	0.00808453	0.00716813	0	0	0.00305053	0.00418966		0.0143386	0.0124319	0	0.00338219	0	0.00603054	0.0068875		0.0148691	0.0139383	0.00766765	0.00836959	0.0196066	0.0128902	0.00494558		0.0758913	0.0163297	0.0975352	0.215363	0.110296	0.103083	0.0723793
PE 16:1/18:1	1.13858	0.248173	0.420438	0	0.509009	0.463241	0.424518		1.60773	0.673216	0.474426	0.610839	0.777933	0.828828	0.449056		0.341526	0.623069	0.570646	0.638863	0.375042	0.509829	0.141125		0.634386	0.613814	0.739771	0.0636194	0.696783	0.549675	0.276278
PE 16:0/18:1	3.12543	1.97007	1.62391	2.7357	3.3818	2.56738	0.749988		1.98812	1.46585	3.44955	1.85965	2.08445	2.16952	0.753291		0.620963	1.0364	0.914727	0.831856	0.571628	0.795115	0.19631		0.629037	1.08906	1.01543	0.501749	0.851705	0.817396	0.249653
PE 17:0/18:3	2.90105	1.17309	0.614693	1.18097	0.967338	1.36743	0.887583		1.45933	0.869311	1.35572	0.740553	0.53759	0.992501	0.398577		2.61581	2.80804	3.03621	2.80863	2.84919	2.82358	0.149586		4.09626	3.33463	2.67336	2.96931	2.74654	3.16402	0.581189
PC 16:1/16:1	0.0636717	0.193746	0.100097	0	0.224337	0.11637	0.0925037		0.321791	0.32312	0.4886	0.251657	0.270348	0.331103	0.0934859		0.0842124	0.141247	0.170773	0.241162	0.0941962	0.146318	0.0636257		0	0.12192	0.109213	0.0706656	0.104958	0.0813513	0.0492737
PE 17:0/18:2	0.946722	0.364551	0.0308954	0	0.401347	0.348703	0.381852		0	0.227699	0	0.153937	0.519874	0.180302	0.214049		0.451981	0.607953	0.653175	0.605458	0.361788	0.536071	0.123633		0.299904	0.86373	0.718795	0.463661	0.723068	0.613831	0.227212
PE 17:1/18:1	0.560211	0.180033	0.126217	0	1.01245	0.375782	0.412665		0.14405	0.266338	0.678078	0.549669	0.412932	0.410213	0.213746		0.152257	0.424804	0.394741	0.470729	0.352718	0.35905	0.123362		0.220463	0.316456	0.25126	0.0518009	0.228752	0.213746	0.0980474
PE 17:0/18:1	0.394179	0.0832948	0.145008	0.540103	0.187297	0.269976	0.190852		0.20575	0.471643	0	0.40202	0.472442	0.310371	0.204909		0.643998	0.865651	0.766657	0.787903	0.698525	0.752547	0.0850633		0.685714	0.233621	0.268132	0.163886	0.270316	0.324334	0.206545
PE 18:3/18:3	0	0	0	0	0.0530091	0.0106018	0.0237064		0.124532	0.0798196	0.132692	0.0157559	0.0137938	0.0733186	0.0571115		0.321648	0.405762	0.289838	0.357229	0.22106	0.319108	0.0697114		1.1044	0.544361	0.463764	0.268809	0.53633	0.583532	0.311632
PE 18:3/18:2	0	0	0	0	0.0668055	0.0133611	0.0298763		0.167532	0.0210467	0	0.0282655	0	0.0433689	0.070542		0.23674	0.224178	0.240612	0.24666	0.128015	0.215241	0.0494501		0.708112	0.771509	0.415414	0.328194	0.660722	0.57679	0.19368
PE 18:3/18:1	2.2104	1.11212	0.949451	1.46442	1.57861	1.463	0.489598		4.1531	1.3337	1.97264	0.849384	1.05237	1.87224	1.34358		9.99124	8.72569	9.90267	10.3345	8.41861	9.47455	0.846412		8.78671	6.69374	6.06449	7.40864	7.25425	7.24157	1.01257
PE 18:2/18:1	0.638628	0.125327	0.235776	0.546077	0.600639	0.429289	0.232735		0.283066	0.949959	0.369503	0.124087	0.130818	0.371487	0.339699		2.71667	2.7569	2.8308	3.23176	1.85515	2.67826	0.503685		4.88396	4.1904	4.02906	3.64186	2.70159	3.88937	0.801783
PE 18:3/18:0	0.604431	0.658738	0.549745	0.363694	0.319948	0.499311	0.149645		0.410254	1.10262	0.94388	0.380234	0.215979	0.610593	0.387973		1.33376	1.22758	1.26545	1.12395	0.529095	1.09597	0.325852		1.55434	2.86474	2.37973	1.26981	0.859913	1.78571	0.820664
PE 18:1/18:1	10.1891	4.3897	15.2264	8.11465	11.5805	9.90007	4.02584		18.7285	16.6683	14.9747	16.5327	10.7286	15.5265	2.99555		16.3406	12.9796	13.5436	13.3285	22.5767	15.7538	4.04226		11.6365	8.91454	9.59964	18.6107	9.9559	11.7435	3.96751
PE 18:2/18:0	0.331537	0.590829	0.330445	0.0994401	0.443462	0.359142	0.180152		0.134423	0	0.104886	0.16514	0.0407028	0.0890304	0.0677616		0	0	0	0	0.194226	0.0388451	0.0868603		0.0395548	0	0	0.213468	0	0.0506046	0.0926406
PE 18:1/18:0	2.7787	1.93547	1.47606	2.01323	2.59632	2.15995	0.52747		1.91895	2.29464	4.4505	2.91502	2.42513	2.80085	0.988627		2.88609	3.29743	3.07353	2.69521	1.62584	2.71562	0.648786		3.91292	2.04486	2.01974	0.867433	1.66458	2.10191	1.11859
PC 16:1/18:3	0.0775256	0.0587444	0.079986	0.051668	0	0.0535848	0.0322948		0.285092	0.257772	0	0.0777547	0.0470291	0.13353	0.129258		1.04803	1.38413	1.39973	1.4924	0.802562	1.22537	0.290312		0.0870905	1.83388	1.4242	0.533285	1.65536	1.10676	0.758129
PC 16:0/18:3	0	0.0144399	0.028103	0	0	0.00850859	0.0126126		0.06092	0.0156527	0	0.0309907	0.195183	0.0605492	0.0785524		3.25308	1.17363	2.00303	1.77722	2.17846	2.07708	0.75909		2.61461	0.562878	0.434262	3.25727	0.35646	1.4451	1.38175
PC 16:1/18:1//PC 16:0/18:2	4.74305	3.02009	2.07053	2.76129	3.43798	3.20659	0.992214		5.94379	7.50125	8.21934	5.43153	5.06947	6.43308	1.36324		1.95742	2.97496	3.06872	3.47778	2.40897	2.77757	0.596353		0.0710543	3.41402	2.03048	0.65428	1.98173	1.63031	1.30854
PC 16:0/18:1	7.44333	5.52936	4.69016	5.02591	7.99615	6.13698	1.48829		7.74102	9.8957	9.57709	10.9508	9.52989	9.5389	1.157		9.35378	10.536	10.1815	10.64	9.76749	10.0958	0.53751		0	6.06495	5.51367	3.18028	6.88558	4.3289	2.78446
PC 18:3/18:3	0	0.0510093	0.189855	0.165277	0.111358	0.1035	0.0787446		1.95972	0.53831	0.240607	0.135939	0.0888035	0.592675	0.783934		2.43575	2.91104	2.53945	2.7933	1.07895	2.3517	0.736558		0.180389	1.03886	5.75312	5.07755	6.3315	3.67628	2.85062
PC 18:2/18:3	0.402176	0.0794713	0.408417	0.247814	0.213378	0.270251	0.138409		0.709616	0.520073	0	0.0489743	0.0861844	0.27297	0.320662		1.18425	1.38998	1.23607	1.22027	0.617342	1.12958	0.296965		6.46618	4.8869	5.93203	5.46125	6.11378	5.77203	0.613244
PC 18:1/18:3	4.39232	3.63943	5.80911	3.09896	4.02065	4.19209	1.02281		8.95257	8.03551	5.01066	5.19103	3.03804	6.04556	2.41128		15.8988	12.3049	12.5061	12.3138	14.1397	13.4326	1.57827		0	11.7168	12.8227	17.9521	13.0927	11.1168	6.66105
PC 18:1/18:2	6.62098	7.69621	7.04621	3.5719	4.05913	5.79889	1.85861		3.84124	3.18974	3.08916	3.25096	2.57461	3.18914	0.451857		4.691	5.41511	4.8018	4.65339	3.7136	4.65498	0.609682		4.03094	11.1183	9.36137	8.86659	9.71341	8.61812	2.69754
PC 18:0/18:3	0.326785	0.304543	0.95755	3.43816	0.911638	1.18774	1.29566		0.407408	0.547222	0.234064	0.086954	0.189765	0.293083	0.183238		1.03455	1.48296	1.36141	1.42782	0.630338	1.18742	0.356764		0.244067	1.49859	3.65203	1.82998	2.9251	2.02995	1.31759
PC 18:1/18:1	38.8995	50.0945	48.5045	31.8156	44.6884	42.8005	7.50314		31.1192	38.6752	36.6753	44.3863	40.9932	38.3698	4.96531		17.704	19.297	19.3232	18.9573	21.311	19.3185	1.29496		31.4181	17.8439	15.5942	10.9503	16.0157	18.3644	7.72705
PC 18:0/18:1	5.03086	2.7489	1.74959	2.38086	3.43473	3.06899	1.25494		2.23732	2.11999	2.45954	1.95255	1.41731	2.03734	0.392649		1.41612	2.72254	1.91592	1.79115	1.38597	1.84634	0.541442		11.3611	1.77923	1.47286	1.02025	1.4083	3.40834	4.4539
PS 18:2/18:2	0.0941476	0.0729662	0.0281951	0.160965	0.0811802	0.0874907	0.047983		0.0579031	0.0164981	0.138049	0.0247022	0.0196733	0.0513651	0.051205		0.0383284	0.0875423	0.0400673	0.0938933	0.0253157	0.0570294	0.0313575		0	0.0616829	0.0542996	0.0791552	0.0193997	0.0429075	0.0323646
PS 18:0/18:3	0	0	0.259478	0.195831	0.0685238	0.104767	0.117786		0	0.229688	0.629193	0.18138	0.291569	0.266366	0.230107		0.0826857	0.115414	0.115711	0.109313	0	0.0846247	0.0492162		0	0.100923	0.122088	0.142851	0.094551	0.0920827	0.0548662
PS 18:1/18:1	2.10532	1.01043	0.620754	1.1318	1.68896	1.31145	0.585808		0.614864	0.652606	1.23445	0.886466	1.17897	0.913471	0.287864		0.369866	0.588287	0.657847	0.781184	0.443588	0.568154	0.164823		0.434621	0.219178	0.240915	0.275762	0.258345	0.285764	0.085813
PS 18:0/18:1	0.235158	0.0641658	0.0782559	0.199554	0.502266	0.21588	0.176502		0.148238	0.0819815	0.804484	0.137261	0.160664	0.266526	0.302227		0.15204	0.183271	0.310079	0.296374	0.081311	0.204615	0.0974241		0.0901669	0.144798	0.155694	0.0532738	0.117267	0.11224	0.0416465

## Sheet: TG_analyses
			TG group A	Group A is relatively stable, while groups B and C correlated with hibernation period of life (i.e., accumulation for B and consumption for C).
			TG group B		Callow								Before hibernation								After hibernation								Egg laying						Pharate						Senescent
			TG group C		A6	A3	A5	A1	A11	mean	sd		B7	B14	B13	B11	B1	mean	sd		7C	1C	8C	18C	2C	mean	sd		H5	H2	H9	mean	sd		I5	I10	I4	mean	sd		J4	J10	J5	J7	mean	sd
38	40:1		16:1/ 12:0/ 12:0	ECN=38 CN:DB=40:1 ions are 693.6, 710.6	0	0	0	0	0	0	0		0	0	0	0	0	0	0		0	0	0	0	0	0	0		0.200661	0	0.0492905	0.0833173	0.104569		0	0	0	0	0		0	0	0	0	0	0
38	44:3	L 12:1 M	18:2/12:1/14:0	ECN=38 CN:DB=44:3 ions are 745.6, 762.7	0	0	0	0	0	0	0		0	0	0	0	0	0	0		0	0	0	0	0	0	0		0.0832132	0	0.0497322	0.0443151	0.0418703		0.471936	0.354761	0.321358	0.382685	0.0790776		0.159136	0.265094	0	0	0.106057	0.12988
38	48:5		18:3/ 16:1/ 14:1	ECN=38 CN:DB=48:5 ions are 797.7, 814.7	0	0	0	0	0	0	0		0	0	0	0	0	0	0		0	0	0	0	0	0	0		0.0284643	0	0	0.00948809	0.0164338		0	0	0	0	0		0	0	0	0	0	0
38	50:6	Ln Ln M	18:3/18:3/14:0	ECN=38 CN:DB=50:6 ions are 823.7, 840.7	0	0	0	0	0	0	0		0	0	0	0	0	0	0		0	0	0	0	0	0	0		0.0407017	0	0.0406134	0.027105	0.0234737		0.319109	0.193638	0.226282	0.246343	0.0650968		0.115742	0.234584	0	0	0.0875814	0.112166
40	40:0	La P La, M M La	12:0/16:0/12:0//14:0/14:0/12:0	ECN=40 CN:DB=40:0 ions are 695.6, 712.6	0.105969	0.141811	0	0.100008	0.126237	0.0948048	0.0555364		0	0	0	0	0	0	0		0	0	0	0	0	0	0		0.0368352	0	0.223401	0.0867456	0.119772		0.172115	0.0734049	0.133152	0.126224	0.0497183		0.276624	0	0	0.0335915	0.0775538	0.133655
40	42:1	Mo P La, M M Mo	14:1/16:0/12:0//14:0/14:0/14:1	ECN=40 CN:DB=42:1 ions are 721.6, 738.7	0.231729	0.331992	0.132436	0.283535	0.270242	0.249987	0.0748537		0	0	0	0	0	0	0		0.055265	0.0187217	0.0653922	0.0335756	0.0379877	0.0421884	0.0183843		0.144188	0	0	0.0480626	0.0832469		0.187975	0.181003	0.342145	0.237041	0.0910894		0	0	0	0	0	0
40	44:2		18:2/12:0/14:0	ECN=40 CN:DB=44:2 ions are 747.7, 764.7	0	0	0	0	0	0	0		0.0732335	0.0256327	0.171257	0.0579146	0.169784	0.0995644	0.067016		0.171219	0.0604109	0.16247	0.13613	0.114593	0.128965	0.0443438		0	0	0	0	0		0	0	0	0	0		0	0	0	0	0	0
40	56:3	M Ln M, P Ln La, Ln La P	14:0/18:3/14:0//16:0/18:3/12:0//18:3/12:0/16:0	ECN=40 CN:DB=46:3 ions are 773.7, 790.7	0.488022	0.817227	0.424996	0.630253	0.616949	0.595489	0.151207		0.131241	0.0443373	0.449242	0	0.266923	0.178349	0.182493		0.162125	0.0595618	0.0946581	0.180113	0.0556757	0.110427	0.057798		0.510909	0.0673107	0.223401	0.267207	0.22502		2.47368	1.4185	2.02025	1.97081	0.529325		0.924948	2.18198	0.749841	0.242695	1.02487	0.82388
40	52:4	Ln Ln P	18:2/18:2/16:0	ECN=40 CN:DB=48:4 ions are 799.7, 816.7	0.322469	0.550626	0.399595	0.443405	0.397829	0.422785	0.0836547		0.23977	0.119754	0.0745053	0.122162	0.232283	0.157695	0.0740312		0.308738	0.100085	0.31361	0.198271	0.290169	0.242175	0.0921332		0.367683	0.0952977	0.517424	0.326802	0.214012		1.93552	1.18861	1.17456	1.4329	0.435342		0.459857	1.04186	0.291011	0	0.448182	0.438998
40	50:5	L L Mo	18:2/18:2/14:1	ECN=40 CN:DB=50:5 ions are 825.7, 842.7	0	0	0	0	0	0	0		0	0	0	0	0	0	0		0	0	0	0	0	0	0		0.0870856	0	0	0.0290285	0.0502789		0.514299	0.272662	0.327636	0.371533	0.126658		0	0	0	0	0	0
40	52:6		18:2/18:3/ 16:1	ECN=40 CN:DB=52:6 ions are 851.7, 868.7	0.513395	1.38354	0.748735	1.33938	0.446178	0.886245	0.448391		0.0786834	0.0596911	0.154185	0.111568	0.153523	0.11153	0.0428632		0.0682281	0.0751448	0.062597	0.0759436	0.0768317	0.071749	0.00614644		0.223194	0.0470952	0.317676	0.195988	0.137327		1.65917	1.12918	0.791768	1.19337	0.43725		0.544588	1.91496	0.565465	0	0.756254	0.815625
42	46:2	Po O 12:1;Po M Po	16:1/14:0/16:1	ECN=42 CN:DB=46:2 ions are 775.7, 792.7	0.378011	0.359932	0.346715	0.397158	0.33606	0.363575	0.0244477		0.770695	0.346574	1.80438	0.724009	1.60354	1.04984	0.623414		1.24579	0.594153	1.63497	1.23476	1.1493	1.1718	0.373545		0	0	0	0	0		0.284962	0.162848	0.325805	0.257871	0.0847891		1.18665	0.254433	0.094897	0	0.383995	0.545304
42	42:0	M P La, M M M	14:0/16:0/12:0//14:0/14:0/14:0	ECN=42 CN:DB=42:0 ions are 723.7, 740.7	0.45552	0.583399	0.849838	0.542179	0.539084	0.594004	0.150369		0	0	0	0	0	0	0		0.00967243	0.0027914	0.0155085	0.00621923	0.005688	0.00797592	0.00486872		0.277891	0.0194425	0.015027	0.10412	0.150506		0.45801	0.185474	0.307662	0.317049	0.13651		1.75436	0.386534	0.114043	0.124457	0.594848	0.78322
42	44:1	M Po M	14:0/16:1/14:0	ECN=42 CN:DB=44:1 ions are 749.7, 766.7	1.87923	2.05469	2.43833	1.70743	1.64753	1.94544	0.318062		0.0543077	0	0.0579388	0.0736257	0.148801	0.0669347	0.0535433		0.439606	0.174168	0.519517	0.321126	0.336366	0.358156	0.130737		1.20912	0.175781	0.129971	0.504958	0.610254		2.65639	1.81742	0.196523	1.55678	1.25047		4.3872	2.04146	0.540206	0.586267	1.88878	1.8056
42	48:3	Po Po Po	16:1/16:1/16:1	ECN=42 CN:DB=48:3 ions are 801.7, 818.7	1.16511	0.187338	0.134218	0.128362	0.15512	0.354029	0.453993		1.43312	0.794289	3.42769	0.974534	2.08199	1.74232	1.06533		1.25291	0.742224	1.13125	1.56478	1.091	1.15643	0.296875		0.119518	0.100318	0	0.0732784	0.064183		2.5927	3.84974	3.93954	3.46066	0.753014		0.451988	3.80108	2.27139	0.55228	1.76918	1.59129
42	48:3		18:2, 16:1, 14:0	ECN=42 CN:DB=48:3 ions are 801.7, 818.7	0	1.69085	1.35992	1.30166	1.2584	1.12217	0.649993		0	0	0	0	0	0	0		0.191666	0.090682	0.18294	0.147466	0.142984	0.151148	0.0399648		0.86213	0.416294	0.889306	0.722576	0.265596		5.33548	4.05272	4.04216	4.47678	0.743667		2.18825	0	0	0.946095	0.783585	1.03722
40	50:5	20:3 Mo Po	20:3/14:1/16:1	ECN=40 CN:DB=50:5 ions are 825.7, 842.7	0	0	0	0	0	0	0		0.395509	0.121786	0.366524	0.173998	0.383373	0.288238	0.129849		0.314983	0.149205	0.279949	0.290703	0.259511	0.25887	0.0644848		0	0	0	0	0		0	0	0	0	0		0.300562	0.323206	0.95091	0.0901123	0.416198	0.371604
42	50:4	O Po 16:2	18:1/16:1/16:2	ECN=42 CN:DB=50:4 ions are 827.7, 844.7	1.5887	2.41427	1.62024	2.02913	1.61305	1.85308	0.363198		0.374779	0.232214	0.645654	0.289182	0.430031	0.394372	0.159811		1.31891	0.864674	0.0726561	0.143437	0.125188	0.504973	0.559849		1.36985	1.17307	2.96474	1.83589	0.982553		5.97044	3.98941	4.09545	4.6851	1.1144		3.43539	4.343	1.11797	1.77648	2.66821	1.48233
42	50:4	Ln O M	18:3/18:1/14:0	ECN=42 CN:DB=50:4 ions are 827.7, 844.7	0.0500729	0.0595512	0.0494514	0.057453	0	0.0433057	0.0246121		1.11038	0.440762	1.03023	0.814961	1.21761	0.922788	0.307258		0.130212	0.0669493	1.33589	0.901983	1.18892	0.724792	0.592988		0	0	0	0	0		0	0	0	0	0		0	0	0.227386	0	0.0568466	0.113693
42	52:5		18:2/ 18:2/ 16:1	ECN=42 CN:DB=52:5 ions are 853.7, 870.8	0.216841	0.377233	0.181187	0.305135	0.235687	0.263217	0.0780931		2.43286	1.23799	1.76196	1.17759	1.71579	1.66524	0.505344		1.59838	1.38334	1.19611	1.49504	1.40701	1.41597	0.149171		0.716604	0.571672	2.19679	1.16169	0.899348		0.818806	1.26409	0.505854	0.862917	0.381038		0.4913	0.511993	0.176616	0.889559	0.517367	0.291746
42	52:5	Ln L P	18:3/18:2/16:0	ECN=42 CN:DB=52:5 ions are 853.7, 870.8	0.482431	0.966316	0.552506	0.772551	0.423611	0.639483	0.225476		0.451421	0.164782	0.467274	0.388962	0.368268	0.368141	0.120987		0.135368	0.139582	0.182578	0.115275	0.209925	0.156545	0.0386218		0	0	0	0	0		1.38769	0.448903	0.888243	0.908277	0.469712		0.542987	2.00642	0.762776	1.18253	1.12368	0.645536
42	54:6	L L O, L L L	18:2/18:2/18:2	ECN=42 CN:DB=54:6 ions are 879.7, 896.8	0.322461	0.644756	0.164979	0.45051	0.261844	0.36891	0.185714		1.34093	0.715244	1.03392	0.968772	0.887626	0.989299	0.229946		0.313799	0.219805	0.298461	0.285038	0.358519	0.295125	0.0503824		0.612091	0.126413	0.44143	0.393312	0.246389		0.447556	1.15605	0.269756	0.624454	0.46888		0.589332	1.50097	0.318806	0.811344	0.805114	0.50574
42	54:6		18:2/18:3/ 18:1	ECN=42 CN:DB=54:6 ions are 879.7, 896.8	0.0956748	0.257319	0	0	0.0944945	0.0894977	0.105175		0	0	0	0	0	0	0		0	0	0	0	0	0	0		0	0	0	0	0		0	0	0	0	0		0	0	0	0	0	0
44	44:0	P La P , M M P	16:0/12:0/16:0//14:0/14:0/16:0	ECN=44 CN:DB=44:0 ions are 751.7, 768.7	0.989369	1.07025	1.35074	1.10898	0.901957	1.08426	0.168863		0	0	0	0	0	0	0		0.0613993	0.0172242	0.0303045	0.0243369	0.0410528	0.0348635	0.0172133		0.501213	0.0390785	0.0592676	0.199853	0.26118		0.735456	0.304665	0.652292	0.564138	0.228525		2.54936	0.674155	0.20629	0.199829	0.907408	1.11694
44	46:1	P O La, M M O	16:0/18:1/12:0//14:0/14:0/18:1	ECN=44 CN:DB=46:1 ions are 777.7, 794.7	7.16911	6.8025	1.34947	6.36963	6.72377	5.6829	2.43906		0.22482	0.0506748	0.22382	0.278408	0.550092	0.265563	0.180763		1.70264	0.798899	1.94316	1.39952	1.31872	1.43259	0.432793		4.1738	1.05142	1.08733	2.10419	1.79243		9.31006	8.91358	9.06233	9.09532	0.200288		10.764	7.13174	2.32447	1.93194	5.53805	4.21038
44	48:2	O M Po, Po Po P	18:1/14:0/16:1//16:1/16:1/16:0	ECN=44 CN:DB=48:2 ions are 803.7, 820.7	3.09287	2.73726	0.394417	2.28149	3.20666	2.34254	1.14721		4.23328	2.53947	7.36232	4.0741	6.53355	4.94855	1.96332		5.84113	3.98871	6.70607	5.99519	5.58942	5.62411	1.00389		1.55068	1.57369	1.3455	1.48995	0.125631		2.90039	2.0845	2.6669	2.5506	0.420196		3.29984	1.70978	0.479669	2.84417	2.08336	1.26096
44	50:3	Po Po O	16:1/16:1/18:1	ECN=44 CN:DB=50:3 ions are 829.7, 846.8	0.45719	0.801759	0.149333	0.627565	0.77626	0.562422	0.268779		5.39713	4.63923	9.21794	4.13066	6.21229	5.91945	2.00483		5.49463	4.90521	6.41515	7.2423	6.05473	6.0224	0.890241		1.12563	1.34503	1.37826	1.28297	0.137275		0.382114	0.59394	0.657389	0.544481	0.144149		1.26886	0.702042	0.230199	1.34313	0.886056	0.522641
44	50:3	O O Mo	18:1/18:1/14:1	ECN=44 CN:DB=50:3 ions are 829.7, 846.8	0.533419	2.34985	1.28796	1.76558	2.23867	1.6351	0.746056		0.625029	0.680578	1.2455	1.38528	1.43509	1.07429	0.391487		0	0	0	0	0	0	0		0	0	0	0	0		5.62471	4.82955	4.7262	5.06015	0.491648		1.96626	3.79712	4.17727	1.64396	2.89615	1.27615
44	52:4	O L Po	18:1/18:2/16:1	ECN=44 CN:DB=52:4 ions are 855.7, 872.8	8.62755	10.4669	5.05	8.44886	7.8	8.07867	1.96167		1.75264	1.47642	2.14139	1.55778	1.67344	1.72033	0.258094		3.38663	4.77642	3.00204	2.45097	3.12077	3.34737	0.8686		14.4464	9.6356	12.3448	12.1423	2.41178		14.2415	12.8022	10.8412	12.6283	1.70684		6.31438	12.1284	16.3631	11.4154	11.5553	4.12027
44	52:4	O Ln P	18:1/18:3/16:0	ECN=44 CN:DB=52:4 ions are 855.7, 872.8	0	0	0	0	0	0	0		3.66317	1.81564	2.32959	2.49806	2.89082	2.63946	0.690261		0.49033	0.424536	0.294841	0.368941	0.453684	0.406466	0.0765789		0	0	0	0	0		0	0	0	0	0		0	0	0	0	0	0
44	54:5	O Ln O	18:1/18:3/18:1	ECN=44 CN:DB=54:5 ions are 881.8, 898.8	3.05554	3.45009	2.79347	3.11401	2.47396	2.97741	0.365883		8.83489	6.18148	4.42756	5.60455	4.44237	5.89817	1.80782		4.42538	4.22173	3.57272	3.59946	4.22506	4.00887	0.394767		8.4429	7.80965	12.8865	9.713	2.76647		6.01477	4.70741	4.14336	4.95518	0.959992		3.28353	5.0326	3.63514	10.2262	5.54438	3.21135
44	54:5		18:2/ 18:3/ 18:0	ECN=44 CN:DB=54:5 ions are 881.8, 898.8	0.130105	0.229398	0.167621	0.182974	0.134414	0.168902	0.0404785		0	0	0	0	0	0	0		0	0	0	0	0	0	0		0	0	0	0	0		0	0	0	0	0		0	0	0	0	0	0
46	48:1	P O M	16:0/18:1/14:0	ECN=46 CN:DB=48:1 ions are 805.7, 822.8	9.59532	8.22887	11.9088	9.59371	9.85672	9.83668	1.32252		0.38727	0.129982	0.34278	0.495183	0.789592	0.428961	0.241347		2.81036	2.09964	3.06853	2.53919	2.54705	2.61295	0.360485		4.92219	2.3841	2.19183	3.16604	1.5239		10.3444	8.75422	9.35756	9.4854	0.802768		9.34599	8.14035	5.47554	3.89548	6.71434	2.47923
46	46:0	P M P	16:0/14:0/16:0	ECN=46 CN:DB=46:0 ions are 779.7, 796.7	1.29455	1.22621	1.91512	1.33504	1.60236	1.47466	0.284596		0	0	0	0	0	0	0		0.0542696	0.0382018	0.0679646	0.0373562	0.03151	0.0458605	0.0149684		1.16366	0.0785264	0.0560248	0.432736	0.633095		0.781065	0.656866	1.02972	0.822552	0.18986		2.05876	0.741251	0.341906	0.252221	0.848536	0.834352
46	50:2	O Po P	18:1/16:1/16:0	ECN=46 CN:DB=50:2 ions are 831.7, 848.8	8.12158	6.69887	8.63525	8.18301	7.5525	7.83824	0.744006		10.0429	8.35492	15.1265	11.5201	14.1725	11.8434	2.816		13.6713	13.9215	14.8143	13.7148	13.9905	14.0225	0.462653		4.62296	7.19297	6.13978	5.98524	1.29196		5.94164	4.612	5.61842	5.39069	0.693459		7.10608	0.500396	0.61636	8.12212	4.08624	4.09496
46	50:2	P P L	16:0/16:0/18:2	ECN=46 CN:DB=50:2 ions are 831.7, 848.8	0.217122	0.278854	0.436485	0.376606	0.430242	0.347862	0.096594		0	0	0	0	0	0	0		0	0	0	0	0	0	0		0	0	0	0	0		0	0	0	0	0		0	0	0	0	0	0
46	52:3	O Po O	18:1/16:1/18:1	ECN=46 CN:DB=52:3 ions are 857.8, 874.8	1.60262	0.79846	0.849247	1.34646	0.770913	1.07354	0.378144		12.6164	18.1614	13.7715	13.7041	15.0583	14.6623	2.13881		9.73028	14.9479	12.0464	15.019	14.3384	13.2164	2.29283		5.12606	3.04214	3.74369	3.97063	1.06033		0.535536	1.65339	1.94172	1.37688	0.742755		0.748906	0.488867	0.451788	4.09255	1.44553	1.76962
46	52:3		18:2/ 18:1/ 16:0	ECN=46 CN:DB=52:3 ions are 857.8, 874.8	1.74593	2.16321	2.7247	2.1449	1.56085	2.06792	0.449211		2.55551	1.9501	2.24673	3.3007	1.96292	2.40319	0.559541		0.790475	1.11203	0.807164	1.04405	1.3229	1.01532	0.222862		1.41331	1.40353	0.849043	1.22196	0.322995		0	0	0	0	0		1.64483	2.23112	2.8849	4.03536	2.69905	1.02479
46	54:4	O O L	18:1/18:1/18:2	ECN=46 CN:DB=54:4 ions are 883.8, 900.8	0.655329	0.892342	0.905265	0.674477	0.589261	0.743335	0.145473		4.68731	5.41711	3.6275	5.60144	3.38505	4.54368	1.01047		1.05101	1.06426	0.962867	0.955128	1.15666	1.03799	0.0828441		2.65788	1.03599	0.982676	1.55885	0.952163		0.33519	0.621631	0.516402	0.491074	0.14489		1.00141	0.880555	0.640824	2.4906	1.25335	0.838336
46	54:4	L S L	18:2/18:0/18:2	ECN=46 CN:DB=54:4 ions are 883.8, 900.8	1.41199	1.70653	2.27578	1.74786	1.24759	1.67795	0.393397		0.452018	0.336085	0.195621	0.376448	0.304993	0.333033	0.0944984		0	0	0	0	0	0	0		6.57119	3.77679	3.47994	4.60931	1.70551		1.41963	2.83033	2.23763	2.16253	0.708338		1.09507	2.23116	4.34381	2.09188	2.44048	1.36603
48	48:0	P P P	16:0/16:0/16:0	ECN=48 CN:DB=48:0 ions are 807.7, 824.8	0.880144	0.798142	1.71895	0.993937	0.682788	1.01479	0.409748		0	0	0	0	0	0	0		0.420747	0.0552492	0.452855	0.375935	0.379861	0.33693	0.160602		0.610338	0.112604	0.0565625	0.259835	0.304835		0.162309	0.295873	0.493722	0.317301	0.166743		1.4915	0.778519	0.310127	0.250653	0.7077	0.573386
48	50:1	P O P	16:0/18:1/16:0	ECN=48 CN:DB=50:1 ions are 833.8, 850.8	9.1298	8.05549	11.7323	9.8815	13.1875	10.3973	2.05696		0.364447	0.123682	0.2613	0.418759	0.58745	0.351127	0.173494		2.79676	3.0474	2.41501	2.61226	2.22128	2.61854	0.322089		3.33284	3.15796	2.23812	2.90964	0.588088		3.26642	6.30761	7.47309	5.68237	2.17192		7.29565	8.95919	7.75474	4.19221	7.05045	2.03052
48	52:2	O O P	18:1/18:1/16:0	ECN=48 CN:DB=52:2 ions are 859.8, 876.8	20.4533	16.6388	19.8914	17.3667	14.95	17.86	2.29426		12.6335	13.041	12.2344	15.5426	14.2554	13.5414	1.3507		17.6813	19.2854	18.1806	15.9688	16.6448	17.5522	1.29868		11.461	22.9043	18.1252	17.4968	5.74748		5.23825	8.9986	9.9257	8.05419	2.48234		11.1581	11.3755	22.5827	15.0097	15.0315	5.3351
48	54:3	O O O	18:1/18:1/18:1	ECN=48 CN:DB=54:3 ions are 885.8, 902.8	5.20435	4.53323	4.861	4.32195	4.69111	4.72233	0.334891		19.8177	28.959	12.6805	21.4182	14.7034	19.5158	6.37894		14.4096	17.5263	13.6359	15.5892	16.1865	15.4695	1.52024		13.2629	16.591	18.5337	16.1292	2.66557		1.84069	2.38186	2.27797	2.16684	0.287189		3.82945	2.51121	6.50442	11.5106	6.08893	3.97797
50	50:0	P S P	16:0/18:0/16:0	ECN=50 CN:DB=50:0 ions are 835.8, 852.8	0.32354	0.347307	1.81681	0.378058	0.451481	0.663439	0.64655		0	0	0	0	0	0	0		0.44507	0.477775	0.384167	0.423252	0.35837	0.417727	0.0475221		0	0	0	0	0		0.585095	1.02875	1.09625	0.903364	0.277688		0.407253	0.305707	0.122531	0.664376	0.374967	0.226069
50	52:1	S O P	18:0/18:1/16:0	ECN=50 CN:DB=52:1 ions are 861.8, 878.8	4.04307	3.95927	4.71614	4.33445	5.27854	4.46629	0.542159		0	0	0	0	0	0	0		2.9613	0.377343	0.37326	0.383	0.28319	0.875619	1.16666		2.12363	5.32427	1.74105	3.06298	1.96765		1.58034	3.76942	3.7128	3.02085	1.24784		3.27535	5.57167	6.03999	1.88369	4.19268	1.95679
50	54:2	O O S	18:1/18:1/18:0	ECN=50 CN:DB=54:2 ions are 887.8, 904.8	2.36651	2.41712	2.91469	2.48663	3.71199	2.77939	0.564684		1.72369	1.05623	0.730672	1.53445	1.04541	1.21809	0.402898		2.52915	1.23822	1.41749	1.63866	1.53658	1.67202	0.501773		4.39807	7.26219	4.1195	5.25992	1.7396		0.830059	1.68003	1.28167	1.26392	0.425266		1.76522	2.63716	4.97929	4.18135	3.39075	1.45588
52	54:1	S S O, SSS	18:0/18:0/18:1	ECN=52 CN:DB=54:1 ions are 889.8, 906.8	0.604119	0.528437	0.664206	0.447485	0.682254	0.5853	0.0977327		0	0	0	0	0	0	0		0.05972	0.0798039	0.0576261	0.0670795	0.0474703	0.06234	0.0120171		1.20328	1.4865	0.582482	1.09075	0.462394		0.244484	0.435159	0.379538	0.35306	0.0980561		0.521216	0.663971	1.35368	0.487113	0.756496	0.405429
50	56:3	O 20:1 O	18:1/20:1/18:1	ECN=50 CN:DB=56:3 ions are 913.8, 930.8	0	0	0	0	0	0	0		1.10145	0.783928	0.38956	0.681833	0.337742	0.658902	0.311324		0.17396	0.251222	0.172729	0.181798	0.176731	0.191288	0.0336851		0	0	0	0	0		0	0	0	0	0		0	0	0	0	0	0
			Callow		Before hibernation		After hibernation		Egg laying		Pharate		Senescent
			mean	sd	mean	sd	mean	sd	mean	sd	mean	sd	mean	sd
38	40:1	16:1/ 12:0/ 12:0	0	0	0	0	0	0	0.0833173	0.104569	0	0	0	0
38	44:3	18:2/12:1/14:0	0	0	0	0	0	0	0.0443151	0.0418703	0.382685	0.0790776	0.106057	0.12988
38	48:5	18:3/ 16:1/ 14:1	0	0	0	0	0	0	0.00948809	0.0164338	0	0	0	0
38	50:6	18:3/18:3/14:0	0	0	0	0	0	0	0.027105	0.0234737	0.246343	0.0650968	0.0875814	0.112166
40	40:0	12:0/16:0/12:0//14:0/14:0/12:0	0.0948048	0.0555364	0	0	0	0	0.0867456	0.119772	0.126224	0.0497183	0.0775538	0.133655
40	42:1	14:1/16:0/12:0//14:0/14:0/14:1	0.249987	0.0748537	0	0	0.0421884	0.0183843	0.0480626	0.0832469	0.237041	0.0910894	0	0
40	44:2	18:2/12:0/14:0	0	0	0.0995644	0.067016	0.128965	0.0443438	0	0	0	0	0	0
40	56:3	14:0/18:3/14:0//16:0/18:3/12:0//18:3/12:0/16:0	0.595489	0.151207	0.178349	0.182493	0.110427	0.057798	0.267207	0.22502	1.97081	0.529325	1.02487	0.82388
40	52:4	18:2/18:2/16:0	0.422785	0.0836547	0.157695	0.0740312	0.242175	0.0921332	0.326802	0.214012	1.4329	0.435342	0.448182	0.438998
40	50:5	18:2/18:2/14:1	0	0	0	0	0	0	0.0290285	0.0502789	0.371533	0.126658	0	0
40	52:6	18:2/18:3/ 16:1	0.886245	0.448391	0.11153	0.0428632	0.071749	0.00614644	0.195988	0.137327	1.19337	0.43725	0.756254	0.815625
42	46:2	16:1/14:0/16:1	0.363575	0.0244477	1.04984	0.623414	1.1718	0.373545	0	0	0.257871	0.0847891	0.383995	0.545304
42	42:0	14:0/16:0/12:0//14:0/14:0/14:0	0.594004	0.150369	0	0	0.00797592	0.00486872	0.10412	0.150506	0.317049	0.13651	0.594848	0.78322
42	44:1	14:0/16:1/14:0	1.94544	0.318062	0.0669347	0.0535433	0.358156	0.130737	0.504958	0.610254	1.55678	1.25047	1.88878	1.8056
42	48:3	16:1/16:1/16:1	0.354029	0.453993	1.74232	1.06533	1.15643	0.296875	0.0732784	0.064183	3.46066	0.753014	1.76918	1.59129
42	48:3	18:2, 16:1, 14:0	1.12217	0.649993	0	0	0.151148	0.0399648	0.722576	0.265596	4.47678	0.743667	0.783585	1.03722
40	50:5	20:3/14:1/16:1	0	0	0.288238	0.129849	0.25887	0.0644848	0	0	0	0	0.416198	0.371604
42	50:4	18:1/16:1/16:2	1.85308	0.363198	0.394372	0.159811	0.504973	0.559849	1.83589	0.982553	4.6851	1.1144	2.66821	1.48233
42	50:4	18:3/18:1/14:0	0.0433057	0.0246121	0.922788	0.307258	0.724792	0.592988	0	0	0	0	0.0568466	0.113693
42	52:5	18:2/ 18:2/ 16:1	0.263217	0.0780931	1.66524	0.505344	1.41597	0.149171	1.16169	0.899348	0.862917	0.381038	0.517367	0.291746
42	52:5	18:3/18:2/16:0	0.639483	0.225476	0.368141	0.120987	0.156545	0.0386218	0	0	0.908277	0.469712	1.12368	0.645536
42	54:6	18:2/18:2/18:2	0.36891	0.185714	0.989299	0.229946	0.295125	0.0503824	0.393312	0.246389	0.624454	0.46888	0.805114	0.50574
42	54:6	18:2/18:3/ 18:1	0.0894977	0.105175	0	0	0	0	0	0	0	0	0	0
44	44:0	16:0/12:0/16:0//14:0/14:0/16:0	1.08426	0.168863	0	0	0.0348635	0.0172133	0.199853	0.26118	0.564138	0.228525	0.907408	1.11694
44	46:1	16:0/18:1/12:0//14:0/14:0/18:1	5.6829	2.43906	0.265563	0.180763	1.43259	0.432793	2.10419	1.79243	9.09532	0.200288	5.53805	4.21038
44	48:2	18:1/14:0/16:1//16:1/16:1/16:0	2.34254	1.14721	4.94855	1.96332	5.62411	1.00389	1.48995	0.125631	2.5506	0.420196	2.08336	1.26096
44	50:3	16:1/16:1/18:1	0.562422	0.268779	5.91945	2.00483	6.0224	0.890241	1.28297	0.137275	0.544481	0.144149	0.886056	0.522641
44	50:3	18:1/18:1/14:1	1.6351	0.746056	1.07429	0.391487	0	0	0	0	5.06015	0.491648	2.89615	1.27615
44	52:4	18:1/18:3/16:0	8.07867	1.96167	1.72033	0.258094	3.34737	0.8686	12.1423	2.41178	12.6283	1.70684	11.5553	4.12027
44	52:4	18:1/18:2/16:1	0	0	2.63946	0.690261	0.406466	0.0765789	0	0	0	0	0	0
44	54:5	18:1/18:3/18:1	2.97741	0.365883	5.89817	1.80782	4.00887	0.394767	9.713	2.76647	4.95518	0.959992	5.54438	3.21135
44	54:5	18:2/ 18:3/ 18:0	0.168902	0.0404785	0	0	0	0	0	0	0	0	0	0
46	48:1	16:0/18:1/14:0	9.83668	1.32252	0.428961	0.241347	2.61295	0.360485	3.16604	1.5239	9.4854	0.802768	6.71434	2.47923
46	46:0	16:0/14:0/16:0	1.47466	0.284596	0	0	0.0458605	0.0149684	0.432736	0.633095	0.822552	0.18986	0.848536	0.834352
46	50:2	18:1/16:1/16:0	7.83824	0.744006	11.8434	2.816	14.0225	0.462653	5.98524	1.29196	5.39069	0.693459	4.08624	4.09496
46	50:2	16:0/16:0/18:2	0.347862	0.096594	0	0	0	0	0	0	0	0	0	0
46	52:3	18:1/16:1/18:1	1.07354	0.378144	14.6623	2.13881	13.2164	2.29283	3.97063	1.06033	1.37688	0.742755	1.44553	1.76962
46	52:3	18:2/ 18:1/ 16:0	2.06792	0.449211	2.40319	0.559541	1.01532	0.222862	1.22196	0.322995	0	0	2.69905	1.02479
46	54:4	18:1/18:1/18:2	0.743335	0.145473	4.54368	1.01047	1.03799	0.0828441	1.55885	0.952163	0.491074	0.14489	1.25335	0.838336
46	54:4	18:2/18:0/18:2	1.67795	0.393397	0.333033	0.0944984	0	0	4.60931	1.70551	2.16253	0.708338	2.44048	1.36603
48	48:0	16:0/16:0/16:0	1.01479	0.409748	0	0	0.33693	0.160602	0.259835	0.304835	0.317301	0.166743	0.7077	0.573386
48	50:1	16:0/18:1/16:0	10.3973	2.05696	0.351127	0.173494	2.61854	0.322089	2.90964	0.588088	5.68237	2.17192	7.05045	2.03052
48	52:2	18:1/18:1/16:0	17.86	2.29426	13.5414	1.3507	17.5522	1.29868	17.4968	5.74748	8.05419	2.48234	15.0315	5.3351
48	54:3	18:1/18:1/18:1	4.72233	0.334891	19.5158	6.37894	15.4695	1.52024	16.1292	2.66557	2.16684	0.287189	6.08893	3.97797
50	50:0	16:0/18:0/16:0	0.663439	0.64655	0	0	0.417727	0.0475221	0	0	0.903364	0.277688	0.374967	0.226069
50	52:1	18:0/18:1/16:0	4.46629	0.542159	0	0	0.875619	1.16666	3.06298	1.96765	3.02085	1.24784	4.19268	1.95679
50	54:2	18:1/18:1/18:0	2.77939	0.564684	1.21809	0.402898	1.67202	0.501773	5.25992	1.7396	1.26392	0.425266	3.39075	1.45588
52	54:1	18:0/18:0/18:1	0.5853	0.0977327	0	0	0.06234	0.0120171	1.09075	0.462394	0.35306	0.0980561	0.756496	0.405429
50	56:3	18:1/20:1/18:1	0	0	0.658902	0.311324	0.191288	0.0336851	0	0	0	0	0	0

## Sheet: FA_recalculated
TG group A	Group A is relatively stable, while groups B and C correlated with hibernation period of life (i.e., accumulation for B and consumption for C).
TG group B	Pharate			Callow					Before hibernation					After hibernation					Egg laying			Senescent
TG group C	I5	I10	I4	A6	A3	A5	A1	A11	B7	B14	B13	B11	B1	7C	1C	8C	18C	2C	H5	H2	H9	J4	J10	J5	J7
16:1/ 12:0/ 12:0	0	0	0	0	0	0	0	0	0	0	0	0	0	0	0	0	0	0	0.200661	0	0.0492905	0	0	0	0
18:2/12:1/14:0	0.471936	0.354761	0.321358	0	0	0	0	0	0	0	0	0	0	0	0	0	0	0	0.0832132	0	0.0497322	0.159136	0.265094	0	0
18:3/ 16:1/ 14:1	0	0	0	0	0	0	0	0	0	0	0	0	0	0	0	0	0	0	0.0284643	0	0	0	0	0	0
18:3/18:3/14:0	0.319109	0.193638	0.226282	0	0	0	0	0	0	0	0	0	0	0	0	0	0	0	0.0407017	0	0.0406134	0.115742	0.234584	0	0
12:0/16:0/12:0//14:0/14:0/12:0	0.172115	0.0734049	0.133152	0.105969	0.141811	0	0.100008	0.126237	0	0	0	0	0	0	0	0	0	0	0.0368352	0	0.223401	0.276624	0	0	0.0335915
14:1/16:0/12:0//14:0/14:0/14:1	0.187975	0.181003	0.342145	0.231729	0.331992	0.132436	0.283535	0.270242	0	0	0	0	0	0.055265	0.0187217	0.0653922	0.0335756	0.0379877	0.144188	0	0	0	0	0	0
18:2/12:0/14:0	0	0	0	0	0	0	0	0	0.0732335	0.0256327	0.171257	0.0579146	0.169784	0.171219	0.0604109	0.16247	0.13613	0.114593	0	0	0	0	0	0	0
14:0/18:3/14:0//16:0/18:3/12:0//18:3/12:0/16:0	2.47368	1.4185	2.02025	0.488022	0.817227	0.424996	0.630253	0.616949	0.131241	0.0443373	0.449242	0	0.266923	0.162125	0.0595618	0.0946581	0.180113	0.0556757	0.510909	0.0673107	0.223401	0.924948	2.18198	0.749841	0.242695
18:2/18:2/16:0	1.93552	1.18861	1.17456	0.322469	0.550626	0.399595	0.443405	0.397829	0.23977	0.119754	0.0745053	0.122162	0.232283	0.308738	0.100085	0.31361	0.198271	0.290169	0.367683	0.0952977	0.517424	0.459857	1.04186	0.291011	0
18:2/18:2/14:1	0.514299	0.272662	0.327636	0	0	0	0	0	0	0	0	0	0	0	0	0	0	0	0.0870856	0	0	0	0	0	0
18:2/18:3/ 16:1	1.65917	1.12918	0.791768	0.513395	1.38354	0.748735	1.33938	0.446178	0.0786834	0.0596911	0.154185	0.111568	0.153523	0.0682281	0.0751448	0.062597	0.0759436	0.0768317	0.223194	0.0470952	0.317676	0.544588	1.91496	0.565465	0
16:1/14:0/16:1	0.284962	0.162848	0.325805	0.378011	0.359932	0.346715	0.397158	0.33606	0.770695	0.346574	1.80438	0.724009	1.60354	1.24579	0.594153	1.63497	1.23476	1.1493	0	0	0	1.18665	0.254433	0.094897	0
14:0/16:0/12:0//14:0/14:0/14:0	0.45801	0.185474	0.307662	0.45552	0.583399	0.849838	0.542179	0.539084	0	0	0	0	0	0.00967243	0.0027914	0.0155085	0.00621923	0.005688	0.277891	0.0194425	0.015027	1.75436	0.386534	0.114043	0.124457
14:0/16:1/14:0	2.65639	1.81742	0.196523	1.87923	2.05469	2.43833	1.70743	1.64753	0.0543077	0	0.0579388	0.0736257	0.148801	0.439606	0.174168	0.519517	0.321126	0.336366	1.20912	0.175781	0.129971	4.3872	2.04146	0.540206	0.586267
16:1/16:1/16:1	2.5927	3.84974	3.93954	1.16511	0.187338	0.134218	0.128362	0.15512	1.43312	0.794289	3.42769	0.974534	2.08199	1.25291	0.742224	1.13125	1.56478	1.091	0.119518	0.100318	0	0.451988	3.80108	2.27139	0.55228
18:2, 16:1, 14:0	5.33548	4.05272	4.04216	0	1.69085	1.35992	1.30166	1.2584	0	0	0	0	0	0.191666	0.090682	0.18294	0.147466	0.142984	0.86213	0.416294	0.889306	2.18825	0	0	0.946095
20:3/14:1/16:1	0	0	0	0	0	0	0	0	0.395509	0.121786	0.366524	0.173998	0.383373	0.314983	0.149205	0.279949	0.290703	0.259511	0	0	0	0.300562	0.323206	0.95091	0.0901123
18:1/16:1/16:2	5.97044	3.98941	4.09545	1.5887	2.41427	1.62024	2.02913	1.61305	0.374779	0.232214	0.645654	0.289182	0.430031	1.31891	0.864674	0.0726561	0.143437	0.125188	1.36985	1.17307	2.96474	3.43539	4.343	1.11797	1.77648
18:3/18:1/14:0	0	0	0	0.0500729	0.0595512	0.0494514	0.057453	0	1.11038	0.440762	1.03023	0.814961	1.21761	0.130212	0.0669493	1.33589	0.901983	1.18892	0	0	0	0	0	0.227386	0
18:2/ 18:2/ 16:1	0.818806	1.26409	0.505854	0.216841	0.377233	0.181187	0.305135	0.235687	2.43286	1.23799	1.76196	1.17759	1.71579	1.59838	1.38334	1.19611	1.49504	1.40701	0.716604	0.571672	2.19679	0.4913	0.511993	0.176616	0.889559
18:3/18:2/16:0	1.38769	0.448903	0.888243	0.482431	0.966316	0.552506	0.772551	0.423611	0.451421	0.164782	0.467274	0.388962	0.368268	0.135368	0.139582	0.182578	0.115275	0.209925	0	0	0	0.542987	2.00642	0.762776	1.18253
18:2/18:2/18:2	0.447556	1.15605	0.269756	0.322461	0.644756	0.164979	0.45051	0.261844	1.34093	0.715244	1.03392	0.968772	0.887626	0.313799	0.219805	0.298461	0.285038	0.358519	0.612091	0.126413	0.44143	0.589332	1.50097	0.318806	0.811344
18:2/18:3/ 18:1	0	0	0	0.0956748	0.257319	0	0	0.0944945	0	0	0	0	0	0	0	0	0	0	0	0	0	0	0	0	0
16:0/12:0/16:0//14:0/14:0/16:0	0.735456	0.304665	0.652292	0.989369	1.07025	1.35074	1.10898	0.901957	0	0	0	0	0	0.0613993	0.0172242	0.0303045	0.0243369	0.0410528	0.501213	0.0390785	0.0592676	2.54936	0.674155	0.20629	0.199829
16:0/18:1/12:0//14:0/14:0/18:1	9.31006	8.91358	9.06233	7.16911	6.8025	1.34947	6.36963	6.72377	0.22482	0.0506748	0.22382	0.278408	0.550092	1.70264	0.798899	1.94316	1.39952	1.31872	4.1738	1.05142	1.08733	10.764	7.13174	2.32447	1.93194
18:1/14:0/16:1//16:1/16:1/16:0	2.90039	2.0845	2.6669	3.09287	2.73726	0.394417	2.28149	3.20666	4.23328	2.53947	7.36232	4.0741	6.53355	5.84113	3.98871	6.70607	5.99519	5.58942	1.55068	1.57369	1.3455	3.29984	1.70978	0.479669	2.84417
16:1/16:1/18:1	0.382114	0.59394	0.657389	0.45719	0.801759	0.149333	0.627565	0.77626	5.39713	4.63923	9.21794	4.13066	6.21229	5.49463	4.90521	6.41515	7.2423	6.05473	1.12563	1.34503	1.37826	1.26886	0.702042	0.230199	1.34313
18:1/18:1/14:1	5.62471	4.82955	4.7262	0.533419	2.34985	1.28796	1.76558	2.23867	0.625029	0.680578	1.2455	1.38528	1.43509	0	0	0	0	0	0	0	0	1.96626	3.79712	4.17727	1.64396
18:1/18:3/16:0	14.2415	12.8022	10.8412	8.62755	10.4669	5.05	8.44886	7.8	1.75264	1.47642	2.14139	1.55778	1.67344	3.38663	4.77642	3.00204	2.45097	3.12077	14.4464	9.6356	12.3448	6.31438	12.1284	16.3631	11.4154
18:1/18:2/16:1	0	0	0	0	0	0	0	0	3.66317	1.81564	2.32959	2.49806	2.89082	0.49033	0.424536	0.294841	0.368941	0.453684	0	0	0	0	0	0	0
18:1/18:3/18:1	6.01477	4.70741	4.14336	3.05554	3.45009	2.79347	3.11401	2.47396	8.83489	6.18148	4.42756	5.60455	4.44237	4.42538	4.22173	3.57272	3.59946	4.22506	8.4429	7.80965	12.8865	3.28353	5.0326	3.63514	10.2262
18:2/ 18:3/ 18:0	0	0	0	0.130105	0.229398	0.167621	0.182974	0.134414	0	0	0	0	0	0	0	0	0	0	0	0	0	0	0	0	0
16:0/18:1/14:0	10.3444	8.75422	9.35756	9.59532	8.22887	11.9088	9.59371	9.85672	0.38727	0.129982	0.34278	0.495183	0.789592	2.81036	2.09964	3.06853	2.53919	2.54705	4.92219	2.3841	2.19183	9.34599	8.14035	5.47554	3.89548
16:0/14:0/16:0	0.781065	0.656866	1.02972	1.29455	1.22621	1.91512	1.33504	1.60236	0	0	0	0	0	0.0542696	0.0382018	0.0679646	0.0373562	0.03151	1.16366	0.0785264	0.0560248	2.05876	0.741251	0.341906	0.252221
18:1/16:1/16:0	5.94164	4.612	5.61842	8.12158	6.69887	8.63525	8.18301	7.5525	10.0429	8.35492	15.1265	11.5201	14.1725	13.6713	13.9215	14.8143	13.7148	13.9905	4.62296	7.19297	6.13978	7.10608	0.500396	0.61636	8.12212
16:0/16:0/18:2	0	0	0	0.217122	0.278854	0.436485	0.376606	0.430242	0	0	0	0	0	0	0	0	0	0	0	0	0	0	0	0	0
18:1/16:1/18:1	0.535536	1.65339	1.94172	1.60262	0.79846	0.849247	1.34646	0.770913	12.6164	18.1614	13.7715	13.7041	15.0583	9.73028	14.9479	12.0464	15.019	14.3384	5.12606	3.04214	3.74369	0.748906	0.488867	0.451788	4.09255
18:2/ 18:1/ 16:0	0	0	0	1.74593	2.16321	2.7247	2.1449	1.56085	2.55551	1.9501	2.24673	3.3007	1.96292	0.790475	1.11203	0.807164	1.04405	1.3229	1.41331	1.40353	0.849043	1.64483	2.23112	2.8849	4.03536
18:1/18:1/18:2	0.33519	0.621631	0.516402	0.655329	0.892342	0.905265	0.674477	0.589261	4.68731	5.41711	3.6275	5.60144	3.38505	1.05101	1.06426	0.962867	0.955128	1.15666	2.65788	1.03599	0.982676	1.00141	0.880555	0.640824	2.4906
18:2/18:0/18:2	1.41963	2.83033	2.23763	1.41199	1.70653	2.27578	1.74786	1.24759	0.452018	0.336085	0.195621	0.376448	0.304993	0	0	0	0	0	6.57119	3.77679	3.47994	1.09507	2.23116	4.34381	2.09188
16:0/16:0/16:0	0.162309	0.295873	0.493722	0.880144	0.798142	1.71895	0.993937	0.682788	0	0	0	0	0	0.420747	0.0552492	0.452855	0.375935	0.379861	0.610338	0.112604	0.0565625	1.4915	0.778519	0.310127	0.250653
16:0/18:1/16:0	3.26642	6.30761	7.47309	9.1298	8.05549	11.7323	9.8815	13.1875	0.364447	0.123682	0.2613	0.418759	0.58745	2.79676	3.0474	2.41501	2.61226	2.22128	3.33284	3.15796	2.23812	7.29565	8.95919	7.75474	4.19221
18:1/18:1/16:0	5.23825	8.9986	9.9257	20.4533	16.6388	19.8914	17.3667	14.95	12.6335	13.041	12.2344	15.5426	14.2554	17.6813	19.2854	18.1806	15.9688	16.6448	11.461	22.9043	18.1252	11.1581	11.3755	22.5827	15.0097
18:1/18:1/18:1	1.84069	2.38186	2.27797	5.20435	4.53323	4.861	4.32195	4.69111	19.8177	28.959	12.6805	21.4182	14.7034	14.4096	17.5263	13.6359	15.5892	16.1865	13.2629	16.591	18.5337	3.82945	2.51121	6.50442	11.5106
16:0/18:0/16:0	0.585095	1.02875	1.09625	0.32354	0.347307	1.81681	0.378058	0.451481	0	0	0	0	0	0.44507	0.477775	0.384167	0.423252	0.35837	0	0	0	0.407253	0.305707	0.122531	0.664376
18:0/18:1/16:0	1.58034	3.76942	3.7128	4.04307	3.95927	4.71614	4.33445	5.27854	0	0	0	0	0	2.9613	0.377343	0.37326	0.383	0.28319	2.12363	5.32427	1.74105	3.27535	5.57167	6.03999	1.88369
18:1/18:1/18:0	0.830059	1.68003	1.28167	2.36651	2.41712	2.91469	2.48663	3.71199	1.72369	1.05623	0.730672	1.53445	1.04541	2.52915	1.23822	1.41749	1.63866	1.53658	4.39807	7.26219	4.1195	1.76522	2.63716	4.97929	4.18135
18:0/18:0/18:1	0.244484	0.435159	0.379538	0.604119	0.528437	0.664206	0.447485	0.682254	0	0	0	0	0	0.05972	0.0798039	0.0576261	0.0670795	0.0474703	1.20328	1.4865	0.582482	0.521216	0.663971	1.35368	0.487113
18:1/20:1/18:1	0	0	0	0	0	0	0	0	1.10145	0.783928	0.38956	0.681833	0.337742	0.17396	0.251222	0.172729	0.181798	0.176731	0	0	0	0	0	0	0
	Pharate			Callow					Before hibernation					After hibernation					Egg laying			Senescent
FA	I5	I10	I4	A6	A3	A5	A1	A11	B7	B14	B13	B11	B1	7C	1C	8C	18C	2C	H5	H2	H9	J4	J10	J5	J7
12:0	2.41768	1.94938	2.24292	1.63572	1.7172	0.708191	1.57411	1.60606	0.0910459	0.0268428	0.194221	0.0657062	0.207593	0.39793	0.172979	0.417587	0.329343	0.284478	1.11524	0.199948	0.387811	2.85515	1.85029	0.607432	0.446765
12:1	0.157312	0.118254	0.107119	0	0	0	0	0	0	0	0	0	0	0	0	0	0	0	0.0277377	0	0.0165774	0.0530452	0.0883646	0	0
14:0	12.4236	9.88047	9.72715	8.78514	9.03386	8.48983	8.8691	9.15454	1.62638	0.764307	2.55633	1.51826	2.69098	3.45001	2.05762	4.32594	3.40889	3.36269	5.3393	1.73053	1.90306	14.3981	8.20238	3.57291	3.42149
14:1	2.109	1.76107	1.79866	0.25505	0.893948	0.473466	0.683039	0.836305	0.340179	0.267455	0.537341	0.519759	0.606155	0.123416	0.0559756	0.115114	0.108093	0.0991661	0.0865792	0	0	0.755607	1.37344	1.70939	0.578025
16:0	15.9211	17.3487	19.2363	23.8869	22.3812	25.9614	23.7186	24.4245	10.2404	8.893	12.302	11.8154	12.5198	15.9443	16.3659	16.2889	14.8799	15.1719	15.7731	16.4894	14.7692	21.2374	19.5705	21.046	17.8878
16:1	12.1268	11.5692	11.6591	7.90913	7.46973	5.93976	7.35632	7.00808	17.5478	15.3825	25.8617	16.0974	22.2104	17.9417	17.0799	19.6741	20.7393	19.0652	6.43162	5.99019	7.06867	10.1397	8.66824	4.20106	8.37084
18:0	1.16149	2.44951	2.28326	2.69049	2.66999	3.64789	2.75903	3.64698	0.574563	0.352075	0.243557	0.511483	0.348471	2.01832	0.750981	0.76339	0.859691	0.757693	2.97609	5.18648	2.34184	2.16342	3.28083	4.61639	2.56788
18:1	31.8036	34.4489	34.8117	41.907	39.4994	40.2213	39.9107	40.0907	57.2957	66.0013	49.3807	59.9014	52.5942	50.9816	56.3551	50.522	52.4528	53.395	47.8232	56.2742	55.8354	34.6523	35.728	45.6918	50.1086
18:2	6.63622	7.06224	5.28686	2.90332	5.02162	4.36776	4.37896	3.16173	7.26047	4.98878	5.38749	6.07246	5.36646	2.55131	2.19764	2.19009	2.36155	2.64916	7.52037	4.05655	5.60035	3.98055	6.45703	5.14442	5.68383
18:3	8.66424	6.82452	6.45191	4.39114	5.55181	3.08351	4.50707	3.95063	4.1154	2.77665	2.91344	2.78875	2.70069	2.77359	3.09801	2.74508	2.44595	2.94273	7.92184	5.84874	8.54919	3.91993	7.63652	7.37104	7.72941
20:1	0	0	0	0	0	0	0	0	0.367148	0.261309	0.129853	0.227278	0.112581	0.0579867	0.0837406	0.0575763	0.0605994	0.0589104	0	0	0	0	0	0	0
20:3	0	0	0	0	0	0	0	0	0.131836	0.0405954	0.122175	0.0579995	0.127791	0.104994	0.049735	0.0933165	0.0969012	0.0865035	0	0	0	0.100187	0.107735	0.31697	0.0300374
FA	Pharate		Callow		Before hibernation		After hibernation		Egg laying		Senescent
	mean	sd	mean	sd	mean	sd	mean	sd	mean	sd	mean	sd
12:0	2.20333	0.236649	1.44826	0.417107	0.117082	0.0800048	0.320463	0.0981829	0.567667	0.483428	1.43991	1.13294
12:1	0.127562	0.0263592	0	0	0	0	0	0	0.0147717	0.0139568	0.0353524	0.0432932
14:0	10.6771	1.51445	8.86649	0.254698	1.83125	0.797368	3.32103	0.811193	2.99096	2.03555	7.39871	5.16695
14:1	1.88958	0.190951	0.628362	0.264632	0.454178	0.143331	0.100353	0.026365	0.0288597	0.0499865	1.10412	0.528244
16:0	17.502	1.66289	24.0745	1.2954	11.1541	1.54658	15.7302	0.670251	15.6773	0.864092	19.9354	1.55505
16:1	11.785	0.29934	7.1366	0.74246	19.42	4.4757	18.9	1.43534	6.49683	0.542186	7.84495	2.54938
18:0	1.96475	0.700597	3.08287	0.516424	0.40603	0.134299	1.03002	0.554272	3.50147	1.49332	3.15713	1.07694
18:1	33.6881	1.64206	40.3258	0.924883	57.0346	6.46117	52.7413	2.32335	53.311	4.7576	41.5452	7.56917
18:2	6.32844	0.926844	3.96668	0.897554	5.81513	0.897532	2.38995	0.206737	5.72576	1.73531	5.31646	1.04085
18:3	7.31356	1.18447	4.29683	0.897227	3.05898	0.595462	2.80107	0.244049	7.43992	1.41326	6.66423	1.83582
20:1	0	0	0	0	0.219634	0.103775	0.0637627	0.0112284	0	0	0	0
20:3	0	0	0	0	0.0960794	0.0432831	0.0862901	0.0214949	0	0	0.138733	0.123868

## Sheet: adipocyte size
Sample	Stage	Photo	Length (μm)	Width (μm)	Area (μm2)	L+W	Diameter	D3	Volume		mean 18 cells	SD
77-20	pharate	77-20_3_6.3x	198	135	20993.7	166.5	83.25	576969	1.81168e+06
77-20	pharate	77-20_3_6.3x	174	128	17492.4	151	75.5	430369	1.35136e+06
77-20	pharate	77-20_1_6.3x	198	112	17417	155	77.5	465484	1.46162e+06
77-20	pharate	77-20_2_6.3x	205	105	16905.7	155	77.5	465484	1.46162e+06
77-20	pharate	77-20_1_6.3x	195	107	16387.3	151	75.5	430369	1.35136e+06
77-20	pharate	77-20_1_6.3x	188	109	16094.4	148.5	74.25	409345	1.28534e+06
77-20	pharate	77-20_2_6.3x	160	126	15833.6	143	71.5	365526	1.14775e+06
77-20	pharate	77-20_3_6.3x	193	91	13793.9	142	71	357911	1.12384e+06
77-20	pharate	77-20_2_6.3x	144	112	12666.9	128	64	262144	823132	1.31308e+06
77-21	pharate	77-21_1_6.3x	140	130	14294.2	135	67.5	307547	965697
77-21	pharate	77-21_2_6.3x	153	116	13939.2	134.5	67.25	304142	955007
77-21	pharate	77-21_2_6.3x	144	119	13458.6	131.5	65.75	284241	892518
77-21	pharate	77-21_3_6.3x	135	121	12829.5	128	64	262144	823132
77-21	pharate	77-21_2_6.3x	151	101	11978.1	126	63	250047	785148
77-21	pharate	77-21_1_6.3x	137	102	10975.2	119.5	59.75	213311	669797
77-21	pharate	77-21_3_6.3x	130	106	10822.8	118	59	205379	644890
77-21	pharate	77-21_3_6.3x	137	100	10760	118.5	59.25	208001	653123
77-21	pharate	77-21_1_6.3x	147	84	9698.1	115.5	57.75	192600	604764	777119	1.0451e+06	337396
77-18	callow	77-18_1_6.3x	153	144	17303.9	148.5	74.25	409345	1.28534e+06
77-18	callow	77-18_2_6.3x	135	126	13359.6	130.5	65.25	277806	872311
77-18	callow	77-18_3_6.3x	141	118	13067.5	129.5	64.75	271468	852411
77-18	callow	77-18_1_6.3x	135	121	12829.5	128	64	262144	823132
77-18	callow	77-18_3_6.3x	118	110	10194.5	114	57	185193	581506
77-18	callow	77-18_1_6.3x	114	112	10028	113	56.5	180362	566337
77-18	callow	77-18_2_6.3x	114	107	9580.29	110.5	55.25	168654	529574
77-18	callow	77-18_2_6.3x	156	74	9066.64	115	57.5	190109	596943
77-18	callow	77-18_3_6.3x	149	77	9010.87	113	56.5	180362	566337	11604.5
77-19	callow	77-19_2_6.3x	137	116	12481.5	126.5	63.25	253036	794532
77-19	callow	77-19_3_6.3x	135	114	12087.3	124.5	62.25	241223	757439
77-19	callow	77-19_1_6.3x	156	93	11394.6	124.5	62.25	241223	757439
77-19	callow	77-19_3_6.3x	130	100	10210.2	115	57.5	190109	596943
77-19	callow	77-19_3_6.3x	118	109	10101.8	113.5	56.75	182767	573888
77-19	callow	77-19_1_6.3x	135	95	10072.7	115	57.5	190109	596943
77-19	callow	77-19_2_6.3x	121	105	9978.48	113	56.5	180362	566337
77-19	callow	77-19_1_6.3x	144	86	9726.37	115	57.5	190109	596943
77-19	callow	77-19_2_6.3x	140	77	8466.59	108.5	54.25	159661	501336	10502.2	689761	185426
77-1	before hibernation	77-1_1_6.3x	235	142	26208.7	188.5	94.25	837229	2.6289e+06
77-1	before hibernation	77-1_2_6.3x	226	144	25560	185	92.5	791453	2.48516e+06
77-1	before hibernation	77-1_1_6.3x	186	174	25418.6	180	90	729000	2289060
77-1	before hibernation	77-1_3_6.3x	230	140	25289.8	185	92.5	791453	2.48516e+06
77-1	before hibernation	77-1_1_6.3x	228	140	25069.9	184	92	778688	2.44508e+06
77-1	before hibernation	77-1_3_6.3x	228	135	24174.6	181.5	90.75	747377	2.34676e+06
77-1	before hibernation	77-1_3_6.3x	198	149	23170.8	173.5	86.75	652843	2.04993e+06
77-1	before hibernation	77-1_2_6.3x	218	128	21915.7	173	86.5	647215	2.03225e+06
77-1	before hibernation	77-1_2_6.3x	198	121	18816.6	159.5	79.75	507215	1.59266e+06	23958.3
77-4	before hibernation	77-4_2_6.3x	186	167	24396	176.5	88.25	687297	2.15811e+06
77-4	before hibernation	77-4_2_6.3x	193	149	22585.7	171	85.5	625026	1.96258e+06
77-4	before hibernation	77-4_1_6.3x	198	145	22548.8	171.5	85.75	630525	1.97985e+06
77-4	before hibernation	77-4_3_6.3x	183	156	22421.5	169.5	84.75	608722	1.91139e+06
77-4	before hibernation	77-4_1_6.3x	186	149	21766.5	167.5	83.75	587428	1.84452e+06
77-4	before hibernation	77-4_1_6.3x	170	160	21362.8	165	82.5	561516	1.76316e+06
77-4	before hibernation	77-4_3_6.3x	184	140	20231.9	162	81	531441	1.66872e+06
77-4	before hibernation	77-4_3_6.3x	181	142	20186.3	161.5	80.75	526535	1.65332e+06
77-4	before hibernation	77-4_2_6.3x	170	144	19226.5	157	78.5	483737	1.51893e+06	21636.2	2.04531e+06	331408
77-6	after hibernation	77-6_3_6.3x	188	86	12698.3	137	68.5	321419	1.00926e+06
77-6	after hibernation	77-6_1_6.3x	142	105	11710.3	123.5	61.75	235457	739334
77-6	after hibernation	77-6_2_6.3x	153	88	10574.6	120.5	60.25	218711	686753
77-6	after hibernation	77-6_3_6.3x	174	77	10522.8	125.5	62.75	247082	775838
77-6	after hibernation	77-6_3_6.3x	133	100	10445.8	116.5	58.25	197646	620608
77-6	after hibernation	77-6_1_6.3x	158	84	10423.8	121	60.5	221445	695338
77-6	after hibernation	77-6_2_6.3x	143	88	9883.45	115.5	57.75	192600	604764
77-6	after hibernation	77-6_2_6.3x	147	84	9698.1	115.5	57.75	192600	604764
77-6	after hibernation	77-6_1_6.3x	117	102	9372.94	109.5	54.75	164117	515326
77-7	after hibernation	77-7_3_6.3x	142	140	15613.7	141	70.5	350403	1.10026e+06	11094.4
77-7	after hibernation	77-7_3_6.3x	147	130	15009	138.5	69.25	332093	1.04277e+06
77-7	after hibernation	77-7_2_6.3x	140	119	13084.7	129.5	64.75	271468	852411
77-7	after hibernation	77-7_3_6.3x	123	119	11495.9	121	60.5	221445	695338
77-7	after hibernation	77-7_1_6.3x	130	112	11435.4	121	60.5	221445	695338
77-7	after hibernation	77-7_2_6.3x	129	105	10638.2	117	58.5	200202	628633
77-7	after hibernation	77-7_2_6.3x	156	65	7963.94	110.5	55.25	168654	529574
77-7	after hibernation	77-7_1_6.3x	121	80	7602.65	100.5	50.25	126884	398417
77-7	after hibernation	77-7_1_6.3x	128	72	7238.23	100	50	125000	392500
77-11	egglaying	77-11_2_6.3x	107	105	8823.95	106	53	148877	467474	10365.8	699290	194693
77-11	egglaying	77-11_1_6.3x	158	67	8314.22	112.5	56.25	177979	558853
77-11	egglaying	77-11_3_6.3x	119	77	7196.6	98	49	117649	369418
77-11	egglaying	77-11_2_6.3x	98	93	7158.12	95.5	47.75	108873	341861
77-11	egglaying	77-11_1_6.3x	137	65	6993.97	101	50.5	128788	404393
77-11	egglaying	77-11_2_6.3x	119	72	6729.29	95.5	47.75	108873	341861
77-11	egglaying	77-11_3_6.3x	112	74	6509.38	93	46.5	100545	315710
77-11	egglaying	77-11_3_6.3x	100	81	6361.73	90.5	45.25	92652.2	290928
77-11	egglaying	77-11_1_6.3x	109	70	5992.59	89.5	44.75	89614.7	281390	6906.99
77-13	egglaying	77-13_3_6.3x	123	93	8984.17	108	54	157464	494437
77-13	egglaying	77-13_1_6.3x	135	74	7846.13	104.5	52.25	142646	447908
77-13	egglaying	77-13_3_6.3x	112	86	7564.95	99	49.5	121287	380842
77-13	egglaying	77-13_2_6.3x	116	81	7379.6	98.5	49.25	119459	375101
77-13	egglaying	77-13_3_6.3x	105	88	7257.08	96.5	48.25	112329	352713
77-13	egglaying	77-13_2_6.3x	109	74	6335.02	91.5	45.75	95757.6	300679
77-13	egglaying	77-13_1_6.3x	102	79	6328.74	90.5	45.25	92652.2	290928
77-13	egglaying	77-13_2_6.3x	100	74	5811.95	87	43.5	82312.9	258462
77-13	egglaying	77-13_1_6.3x	105	70	5772.68	87.5	43.75	83740.2	262944	6787.02	363106	82018
88-3	senescent	88-3_3_6.3x	115	81	7315.98	98	49	117649	369418
88-3	senescent	88-3_1_6.3x	149	60	7021.46	104.5	52.25	142646	447908
88-3	senescent	88-3_3_6.3x	118	74	6858.1	96	48	110592	347259
88-3	senescent	88-3_1_6.3x	116	72	6559.65	94	47	103823	326004
88-3	senescent	88-3_2_6.3x	100	79	6204.65	89.5	44.75	89614.7	281390
88-3	senescent	88-3_3_6.3x	102	77	6168.52	89.5	44.75	89614.7	281390
88-3	senescent	88-3_2_6.3x	97	77	5866.14	87	43.5	82312.9	258462
88-3	senescent	88-3_2_6.3x	91	74	5288.87	82.5	41.25	70189.5	220395
88-3	senescent	88-3_1_6.3x	88	70	4838.05	79	39.5	61629.9	193518	6100.68
88-12	senescent	88-12_1_6.3x	98	91	7004.18	94.5	47.25	105489	331234
88-12	senescent	88-12_3_6.3x	95	81	6043.64	88	44	85184	267478
88-12	senescent	88-12_2_6.3x	93	79	5770.32	86	43	79507	249652
88-12	senescent	88-12_2_6.3x	102	71	5687.85	86.5	43.25	80901.8	254032
88-12	senescent	88-12_1_6.3x	119	60	5607.74	89.5	44.75	89614.7	281390
88-12	senescent	88-12_1_6.3x	92	72	5202.48	82	41	68921	216412
88-12	senescent	88-12_2_6.3x	79	79	4901.67	79	39.5	61629.9	193518
88-12	senescent	88-12_3_6.3x	79	77	4777.58	78	39	59319	186262
88-12	senescent	88-12_3_6.3x	98	53	4079.36	75.5	37.75	53796.1	168920	5452.76	270813	871.522

## Sheet: weights
	body without abdomen (mg)	total lipids (mg)	TG (mg)
pharate
1F	123.4	16
2F	120.6	17.4
3F	104.4	23.2
4F	129.1	15.6
5F	96.5	21.6
6F	116.5	23.6
7F	126.8	14
M1	79.8	22.92
M2	70.7	28.2
M3	74.3	27.74
I1	93.8	20.3
I2	96.2	16.2
I3	95.7	15.5
I4	101.4	24.9	17.93
I5	99	24.1	18.12
I6	101.3	27.6	19.85
I7	104.2	21.1
I8	89.4	20.3
I9	92.7	17.1
I10	86.6	23.2	15.57
I11	97.5	25.7	16.37
I12	89.7	14.2
I13	95.2	18.8
I14	91.2	13
I15	97.7	17
I16	93.8	6.3
I17	94.3	22.4
M1	79.8	22.92
M2	70.7	28.2
M3	74.3	27.74
callow
1A	90	11.9	9.7
2A	99.5	14.55
3A	96.6	11.89	8.6
4A	88.8	9.7
5A	93.7	11.54	8.9
6A	92.8	12.1	8.85
7A	83.6	10.1
8A	88	9.75
9A	83.6	6.85
10A	87.5	9.9
11A	93.4	12.1	8.4
12A	98.6	11.9	8.2
13A	91.8	13.2
14A	86.7	9.6
15A	95.6	12.7
16A	93.7	11.7
17A	90.4	10.55
18A	92	11.4
19A	84.6	10.6
20A	87.6	10.5
21A	95	16
24A	81.9	11.6
25A	88.4	11.95
26A	86.9	8.4
K1	93.1	16.67
K2	90.6	14.65
K3	98.5	20.37
before hibernation
1C	123.4	43.9	13.5
2C	120.6	23.8	19.9
3C	104.4	22.45
4C	129.1	23.6
5C	96.5	10
7C	126.8	30.05
8C	129.4	29.1	21.9
9C	117.5	37	21.7
10C	108.8	59.05
11C	103.3	53.65
12C	123	30.5
13C	132.1	66.8
14C	126.4	51.3
15C	116	22
16C	117.2	28.55
17C	113.5	33.25
18C	115.8	35.1	23.4
19C	113.1	6.8	26.08
20C	134.4	68.1
after hibernation
1B	89.2	8.5	5.1
2B	91.8	13.8
3B	82.5	2.6
4B	90.6	9.2
5B	98.6	2.8
6B	103.2	16.6	12.8
7B	91.9	3.25	2
8B	90.6	11.1
9B	109.2	7.7
10B	88.4	3
11B	95.1	4.5	2.2
12B	104	7.6
13B	90.8	6	3.2
14B	95.1	4.45	1.9
15B	87	2.5
16B	90.7	2.5
17B	85.7	3.45
18B	88.3	3.3
19B	79.6	2.4
O1	86.2	3.15
O2	105	8.87
O3	86.4	11.76
O4	91.3	7.5
O5	96	6.9
egglaying
1D	90	12.6
2D	99.5	7.6
3D	96.6	6.8
4D	88.8	10
5D	93.7	7.4
6D	92.8	10.2
7D	83.6	11.8
8D	88	11.1
9D	83.6	9.2
10D	87.5	7.4
11D	93.4	8.7
12D	98.6	7.7
13D	91.8	7.9
14D	86.7	9.2
15D	95.6	10.1
16D	93.7	6.5
18D	92	4.3
19D	84.6	3.9
21D	95	4.7
22D	85.6	2.6
23D	82	7.4
24D	81.9	5.7
1E	108.1	12
2E	97.8	10.5
3E	85	7.7
4E	112.5	6.6
5E	120.2	9.6
6E	100.9	10.2
7E	106.3	8.6
8E	113.8	9
9E	96.9	7.7
10E	113.2	9.6
11E	95.5	10.2
13E	116.1	7.3
16E	100	5
17E	114.4	5.9
18E	115.7	6
H1	117.3	9
H2	98.9	6.4	1.5
H3	113.8	7.2
H4	92	6.4
H5	110.8	13.3067	1.53
H6	109.3	6.2
H7	106.9	5.69
H8	103.9	4.5
H9	114.6	8.9	0.7
H10	116	8.2
H11	117.8	5.7
H12	115.6	4.3
H13	115.7	6.5
H14	119.5	7.1
H15	118.1	5.4
H16	104.9	7
H17	119.2	8.7	2.1
H18	114.2	8.6	0.87
H19	113	7
N1	100.4	7.19
N2	944	10.1
N3	105.2	7.02
N4	114.1	11.24
senescent
2G	120.6	6.3
3G	104.4	6.2
4G	129.1	5.7
5G	96.5	5.2
6G	116.5	8.2
J1	113.8	8.2
J2	104.5	8.5
J3	124	18.4
J4	113	20.3	11.31
J5	121.8	6.3	0.78
J6	110.5	8.1
J7	109.1	9.4	1.43
J8	108.3	8.1	2.08
J9	102	8.4	1.2
J10	110.5	8.6	2.13
J11	110.5	8.9	7.33
L1	93	8.25
L2	115.6	46.98
L3	120.6	12.16
L4	115.4	57
L5	117	10.35
